# Supplementary material for: Genetic mapping and identification of Rht8-B1 that regulates plant height in wheat
Source: BMC Plant Biol. 2023 Jun 22;23:333. doi: 10.1186/s12870-023-04343-3 (PMC10286341; doi:10.1186/s12870-023-04343-3)
Supplement: Supplementary file 2 — Supplementary Material 2 [file 12870_2023_4343_MOESM2_ESM.xlsx]

## Sheet: Table S1
Table S1. Summary statistics for plant height and spikelet compactness for the two parental lines and the RIL population.
Environment	Trait	Parent		RIL population
		ND5181	Rht8-2	average	min	max
Zhongpuchang	Plant height (cm)	67±1.4	55.2±1.3	67.8	48	86.8
	Spikelet compactness	2.2±0.12	2.7±0.19	2.3	1.7	2.9
Changping	Plant height (cm)	76.9±1.1	66.6±3.2	79.4	57	101
	Spikelet compactness	2.2±0.03	2.6±0.16	2.3	1.7	3

## Sheet: Table S2
Table S2. Materials used for distribution analysis of Rht8-B1b.
AccessionID	Displayname	country	NCBI_link	citation	Genotyping
AMN	Aimengniu	China	SAMN08944635	NG-2020	Rht8-b1b
BDHHM	Bendihuanghuamai	China	SAMN08944658	NG-2020	Rht8-b1b
BJBH	Beijing8	China	SAMN08944636	NG-2020	Rht8-b1a
BMZ	Baimaza	China	SAMN08944637	NG-2020	Rht8-b1a
BYM	Baiyoumai	China	SAMN08944606	NG-2020	Rht8-b1b
CYHM	Congyanghongmai	China	SAMN08944608	NG-2020	Rht8-b1b
CZ6406	Changzhi6406	China	SAMN08944659	NG-2020	Rht8-b1a
DHM	Dahongmai	China	SAMN08944660	NG-2020	Rht8-b1a
DKM	Dakoumai	China	SAMN08944648	NG-2020	Rht8-b1b
DXHKYM	Dianxihongkeyangmai	China	SAMN08944609	NG-2020	Rht8-b1a
DYH	Dayuhua	China	SAMN08944610	NG-2020	Rht8-b1b
FMSY	Fengmai11	China	SAMN08944611	NG-2020	Rht8-b1a
GYWLL	Gaoyuan506	China	SAMN08944631	NG-2020	Rht8-b1a
HCM	Hongchunmai	China	SAMN08944638	NG-2020	Rht8-b1a
HLM	Huoliaomai	China	SAMN08944612	NG-2020	Rht8-b1a
HMM	Hongmangmai	China	SAMN08944641	NG-2020	Rht8-b1a
HM	Huomai	China	SAMN08944649	NG-2020	Rht8-b1b
HTZ	Hongtuzi	China	SAMN08944614	NG-2020	Rht8-b1b
HZB	Hanzhongbai	China	SAMN08944615	NG-2020	Rht8-b1b
JCYLYL	Jichun1016	China	SAMN08944650	NG-2020	Rht8-b1a
JinHM	Jinhuangmai	China	SAMN08944633	NG-2020	Rht8-b1b
JM	Jiangmai	China	SAMN08944639	NG-2020	Rht8-b1b
JM8H	Jinmai8	China	SAMN08944661	NG-2020	Rht8-b1a
KFEH	Fengkang2	China	SAMN08944642	NG-2020	Rht8-b1a
KFSH	Kefeng3	China	SAMN08944616	NG-2020	Rht8-b1a
KSBP	Kashibaipi	China	SAMN08944651	NG-2020	Rht8-b1a
LLX	Laolaixia	China	SAMN08944644	NG-2020	Rht8-b1b
LM	Laomai	China	SAMN08944618	NG-2020	Rht8-b1a
LTT	Laotutou	China	SAMN08944652	NG-2020	Rht8-b1b
LXZXM	Lanxizaoxiaomai	China	SAMN08944619	NG-2020	Rht8-b1b
LZT	Liuzhutou	China	SAMN08944653	NG-2020	Rht8-b1a
MXM	Mangxiaomai	China	SAMN08944662	NG-2020	Rht8-b1b
NXWH	Neixiang5	China	SAMN08944620	NG-2020	Rht8-b1a
PYEQ	Pingyang27	China	SAMN08944654	NG-2020	Rht8-b1b
QCM	Qiangchangmai	China	SAMN08944645	NG-2020	Rht8-b1b
SLZ	Shuilizhan	China	SAMN08944621	NG-2020	Rht8-b1b
SRM4H	Songruimai4	China		NG-2020	Rht8-b1b
WYM	Liyuanmai	China	SAMN08944624	NG-2020	Rht8-b1b
XFS	Xiaofoshou	China	SAMN08944664	NG-2020	Rht8-b1b
XHP	Xiaohongpi	China	SAMN08944625	NG-2020	Rht8-b1b
XYLH	Xiaoyan6	China	SAMN08944634	NG-2020	Rht8-b1a
YMBF	Youmangbailv	China	SAMN08944628	NG-2020	Rht8-b1b
YZM	Youzimai	China	SAMN08944646	NG-2020	Rht8-b1b
ZJH	Zijiuhong	China	SAMN08944629	NG-2020	Rht8-b1a
ZP	Zipi	China	SAMN08944630	NG-2020	Rht8-b1b
ZWT	Zaowutian	China	SAMN08944665	NG-2020	Rht8-b1b
ZYJWLQ	Zhongyou9507	China	SAMN08944657	NG-2020	Rht8-b1a
MP021	YanDai1817	China		MP-2020	Rht8-b1b
MP022	JiangDongMen	China		MP-2020	Rht8-b1b
MP023	YouZiMai	China		MP-2020	Rht8-b1b
MP024	MaZhaMai	China		MP-2020	Rht8-b1b
MP025	ChengDouGuangTou	China		MP-2020	Rht8-b1b
MP026	ZhongGuoChun	China		MP-2020	Rht8-b1b
MP027	FuMai	China		MP-2020	Rht8-b1b
MP028	LaoGaiDaiQingMang	China		MP-2020	Rht8-b1a
MP029	QiangWeiMai	China		MP-2020	Rht8-b1b
MP030	XiaTuo	China		MP-2020	Rht8-b1a
MP031	BaiShanMai	China		MP-2020	Rht8-b1b
MP032	YouZiTou	China		MP-2020	Rht8-b1b
MP033	HeZhouDaiMai	China		MP-2020	Rht8-b1a
MP034	GuangTouBaiSanMai	China		MP-2020	Rht8-b1b
MP035	ChanBuZi	China		MP-2020	Rht8-b1b
MP036	ZaoXiaoMai	China		MP-2020	Rht8-b1b
MP037	PaoZiMai	China		MP-2020	Rht8-b1a
MP038	SanYueHuang	China		MP-2020	Rht8-b1b
MP039	ZiJieHong	China		MP-2020	Rht8-b1a
MP040	GaLaoHan	China		MP-2020	Rht8-b1b
MP041	HuoLiYan	China		MP-2020	Rht8-b1a
MP042	BaiMaZha	China		MP-2020	Rht8-b1a
MP043	BaiHuaMai	China		MP-2020	Rht8-b1b
MP044	ZhuShiMai	China		MP-2020	Rht8-b1a
MP045	WangShuiBai	China		MP-2020	Rht8-b1a
MP046	BiMa1Hao	China		MP-2020	Rht8-b1b
MP047	BiMa4Hao	China		MP-2020	Rht8-b1b
MP048	WuYiMai	China		MP-2020	Rht8-b1a
MP049	XiNong6028	China		MP-2020	Rht8-b1b
MP050	YueJin5Hao	China		MP-2020	Rht8-b1a
MP051	NeiXiang5Hao	China		MP-2020	Rht8-b1a
MP052	JiNan2Hao	China		MP-2020	Rht8-b1a
MP053	DanJiaZhuang54	China		MP-2020	Rht8-b1b
MP054	XuZhou14	China		MP-2020	Rht8-b1a
MP055	BeiJing8Hao	China		MP-2020	Rht8-b1a
MP056	GanMai8Hao	China		MP-2020	Rht8-b1a
MP057	JiNan9Hao	China		MP-2020	Rht8-b1b
MP058	FengChan3Hao	China		MP-2020	Rht8-b1b
MP059	JiNing3Hao	China		MP-2020	Rht8-b1a
MP060	BoAi7023	China		MP-2020	Rht8-b1a
MP061	JinMai10Hao (WeiDong8Hao)	China		MP-2020	Rht8-b1b
MP062	TaiShan1Hao	China		MP-2020	Rht8-b1a
MP063	AiFeng3Hao	China		MP-2020	Rht8-b1a
MP065	BoNong3217	China		MP-2020	Rht8-b1a
MP066	NingChun4Hao (YongLiang4Hao)	China		MP-2020	Rht8-b1a
MP067	XiaoYan6Hao	China		MP-2020	Rht8-b1a
MP068	ShanNongFu63	China		MP-2020	Rht8-b1a
MP069	ShanNong7859	China		MP-2020	Rht8-b1a
MP070	MianYang11	China		MP-2020	Rht8-b1a
MP071	YuMai2Hao	China		MP-2020	Rht8-b1a
MP072	LuMai1Hao (AiMengNiu)	China		MP-2020	Rht8-b1b
MP073	MianYang15	China		MP-2020	Rht8-b1a
MP074	JiNan13	China		MP-2020	Rht8-b1a
MP075	YuMai7Hao	China		MP-2020	Rht8-b1a
MP076	EEn1Hao	China		MP-2020	Rht8-b1b
MP077	YangMai5Hao	China		MP-2020	Rht8-b1a
MP078	MianYang20	China		MP-2020	Rht8-b1a
MP079	XinKeHan9Hao	China		MP-2020	Rht8-b1a
MP080	BoNong791	China		MP-2020	Rht8-b1a
MP081	JiMai26	China		MP-2020	Rht8-b1b
MP082	Zhou8425B	China		MP-2020	Rht8-b1b
MP083	YuMai13	China		MP-2020	Rht8-b1b
MP084	XiAn8Hao	China		MP-2020	Rht8-b1a
MP085	ChuanMai22	China		MP-2020	Rht8-b1a
MP086	LuMai14	China		MP-2020	Rht8-b1a
MP087	YuMai17	China		MP-2020	Rht8-b1a
MP088	YuMai18	China		MP-2020	Rht8-b1a
MP089	LuMai15	China		MP-2020	Rht8-b1a
MP090	PH82-2-2	China		MP-2020	Rht8-b1a
MP091	YuMai21Hao (ZhouMai9Hao)	China		MP-2020	Rht8-b1a
MP092	YangMai158	China		MP-2020	Rht8-b1a
MP093	MianYang26Hao	China		MP-2020	Rht8-b1a
MP094	JinMai47	China		MP-2020	Rht8-b1b
MP095	XiNong881	China		MP-2020	Rht8-b1a
MP096	LuMai21	China		MP-2020	Rht8-b1a
MP097	YuMai41	China		MP-2020	Rht8-b1a
MP098	JiMai38	China		MP-2020	Rht8-b1b
MP099	GaoYou503	China		MP-2020	Rht8-b1a
MP100	Dan4185	China		MP-2020	Rht8-b1a
MP101	FengYou3Hao (YuMai47)	China		MP-2020	Rht8-b1a
MP102	JiNan16	China		MP-2020	Rht8-b1b
MP103	WenMai6Hao (YuMai49)	China		MP-2020	Rht8-b1a
MP104	GaoCheng8901	China		MP-2020	Rht8-b1a
MP105	XiaoYan22	China		MP-2020	Rht8-b1a
MP106	JiNan17	China		MP-2020	Rht8-b1a
MP107	YanNong19	China		MP-2020	Rht8-b1a
MP108	JiMai19	China		MP-2020	Rht8-b1a
MP109	HanDan6172	China		MP-2020	Rht8-b1a
MP110	ZhengMai9023	China		MP-2020	Rht8-b1a
MP111	DanJiaZhuang8Hao	China		MP-2020	Rht8-b1a
MP112	HuaiMai20	China		MP-2020	Rht8-b1a
MP113	ZhouMai16	China		MP-2020	Rht8-b1a
MP114	YanNong21Hao	China		MP-2020	Rht8-b1a
MP115	JiMai20	China		MP-2020	Rht8-b1a
MP116	ChuanMai42	China		MP-2020	Rht8-b1a
MP117	YanZhan4110	China		MP-2020	Rht8-b1a
MP118	LunXuan987	China		MP-2020	Rht8-b1a
MP119	ZhouMai18	China		MP-2020	Rht8-b1a
MP120	HengGuan35	China		MP-2020	Rht8-b1b
MP121	ShiLuan02-1	China		MP-2020	Rht8-b1a
MP122	LiangXing99	China		MP-2020	Rht8-b1a
MP123	XuMai856	China		MP-2020	Rht8-b1a
MP124	ZhengMai366	China		MP-2020	Rht8-b1a
MP125	BoNongAK58	China		MP-2020	Rht8-b1a
MP126	XiNong979	China		MP-2020	Rht8-b1a
MP127	JiMai22	China		MP-2020	Rht8-b1a
MP128	ZhouMai22Hao	China		MP-2020	Rht8-b1a
MP129	ZhongMai175	China		MP-2020	Rht8-b1b
MP130	LiangXing66	China		MP-2020	Rht8-b1a
MP131	XinMai26	China		MP-2020	Rht8-b1a
MP132	FengDeCunMai5Hao	China		MP-2020	Rht8-b1a
MP133	XuMai35	China		MP-2020	Rht8-b1a
MP134	ZhongMai66	China		MP-2020	Rht8-b1a
MP135	BoNong201	China		MP-2020	Rht8-b1a
MP136	BoNong4199	China		MP-2020	Rht8-b1a
MP137	Fan6	China		MP-2020	Rht8-b1a
MP138	KeChun14	China		MP-2020	Rht8-b1a
MP139	XiaoYan96	China		MP-2020	Rht8-b1a
MP140	MengXian201	China		MP-2020	Rht8-b1b
MP141	JiMai30	China		MP-2020	Rht8-b1a
MP142	XiNong65	China		MP-2020	Rht8-b1b
MP143	Shan213	China		MP-2020	Rht8-b1a
MP144	SuMai3Hao	China		MP-2020	Rht8-b1b
MP145	ZhongYou9507	China		MP-2020	Rht8-b1a
TW030	XM0929	China	SAMN16131918	NG-2020	Rht8-b1b
TW031	XM0932	China	SAMN16131919	NG-2020	Rht8-b1a
TW033	XM0909	China	SAMN16131921	NG-2020	Rht8-b1b
TW034	XM0920	China	SAMN16131922	NG-2020	Rht8-b1a
TW037	XM1222	China	SAMN16131925	NG-2020	Rht8-b1a
TW038	XM1378	China	SAMN16131926	NG-2020	Rht8-b1a
TW039	XM1379	China	SAMN16131927	NG-2020	Rht8-b1a
TW040	PI 585015	China	SAMN16131928	NG-2020	Rht8-b1a
PH46	Bima1	Shannxi, China	SRX10613921	PP-2022	Rht8-b1b
PH51	Jinan13	Shandong, China	SRX10613929	PP-2022	Rht8-b1a
PH52	Jinan16	Shandong, China	SRX10613933	PP-2022	Rht8-b1b
PH56	Lumai15	Shandong, China	SRX10613915	PP-2022	Rht8-b1b
PH148	Wangshuibai	Jiangsu, China	SRX10613925	PP-2022	Rht8-b1a
XM01	Jinmai47	Shanxi, China	SRX10613926	PP-2022	Rht8-b1b
PH10	Jimai20	Shandong, China	SRX10613924	PP-2022	Rht8-b1a
NZ10	Jimai22	Shandong, China	SRX13117650	PP-2022	Rht8-b1a
PH95	Xinmai26	Henan, China	SRX10613913	PP-2022	Rht8-b1a
PH153	Neixiang5	Henan, China	SRX10613928	PP-2022	Rht8-b1a
PH132	Nongda179	Beijing, China	SRX10613934	PP-2022	Rht8-b1a
PH133	Nongda413	Beijing, China	SRX10613916	PP-2022	Rht8-b1a
YM02	Nongda981	Beijing, China	SRX10613918	PP-2022	Rht8-b1a
YM07	Nongda3753	Beijing, China	SRX10613923	PP-2022	Rht8-b1a
TW002	PI 470735	Turkey	SAMN16131890	NG-2020	Rht8-b1a
TW003	PI 341432	Turkey	SAMN16131891	NG-2020	Rht8-b1a
TW005	PI 366118	Egypt	SAMN16131893	NG-2020	Rht8-b1a
TW007	PI 272555	Hungary	SAMN16131895	NG-2020	Rht8-b1a
TW008	PI 572910	Georgia	SAMN16131896	NG-2020	Rht8-b1a
TW009	PI 572909	Georgia	SAMN16131897	NG-2020	Rht8-b1a
TW010	TRI 13602	Georgia	SAMN16131898	NG-2020	Rht8-b1a
TW012	PI 347913	Switzerland	SAMN16131900	NG-2020	Rht8-b1a
TW013	PI 347921	Switzerland	SAMN16131901	NG-2020	Rht8-b1a
TW014	PI 348526	Spain	SAMN16131902	NG-2020	Rht8-b1a
TW015	PI 355592	Switzerland	SAMN16131903	NG-2020	Rht8-b1a
TW016	PI 306553	Romania	SAMN16131904	NG-2020	Rht8-b1a
TW018	PI 168680	America	SAMN16131906	NG-2020	Rht8-b1a
TW020	PI 348349	Belgium	SAMN16131908	NG-2020	Rht8-b1a
TW021	PI 615249	Belgium	SAMN16131909	NG-2020	Rht8-b1a
TW022	PI 348303	Belgium	SAMN16131910	NG-2020	Rht8-b1a
TW024	PI 306554	Romania	SAMN16131912	NG-2020	Rht8-b1a
TW025	PI 42013	India	SAMN16131913	NG-2020	Rht8-b1a
TW027	PI 277164	Pakistan	SAMN16131915	NG-2020	Rht8-b1a
TW028	PI 337997	India	SAMN16131916	NG-2020	Rht8-b1a
TW029	PI 182118	Pakistan	SAMN16131917	NG-2020	Rht8-b1a
TW043	TRI 9934	Soviet Union	SAMN16131930	NG-2020	Rht8-b1a
TW045	KU-3848	Turkey	SAMN16131932	NG-2020	Rht8-b1a
TW047	TRI 7315	Armenia	SAMN16131934	NG-2020	Rht8-b1a
TW049	TRI 11556	Soviet Union	SAMN16131936	NG-2020	Rht8-b1a
TW050	PI 583718	Canada	SAMN16131937	NG-2020	Rht8-b1a
TW051	PI 481712	Bhutan	SAMN16131938	NG-2020	Rht8-b1a
TW053	PI 153785	Brazil	SAMN16131940	NG-2020	Rht8-b1a
TW054	PI 52227	Sudan	SAMN16131941	NG-2020	Rht8-b1a
AFG-L1	12677	Afghanistan	SAMN08944666	NG-2020	Rht8-b1a
AFG-L2	4171	Afghanistan	SAMN08944667	NG-2020	Rht8-b1a
AFG-L3	429	Afghanistan	SAMN08944668	NG-2020	Rht8-b1a
AUT-L1	PI 351046	Austria	SAMN08944669	NG-2020	Rht8-b1a
BIH-L1	PI 184157	Bosnia and Herzegovina	SAMN08944670	NG-2020	Rht8-b1a
BRA-L1	PI 153785	Brazil	SAMN08944671	NG-2020	Rht8-b1a
CAN-C1	Bluesky	Canada	SAMN08944672	NG-2020	Rht8-b1a
CHE-L1	PI 349442	Switzerland	SAMN08944673	NG-2020	Rht8-b1a
CHL-C1	Ourou (orofen)	Chile	SAMN08944674	NG-2020	Rht8-b1a
DEU-L1	PI 278249	Germany	SAMN08944675	NG-2020	Rht8-b1a
ESP-L1	PI 58075	Spain	SAMN08944676	NG-2020	Rht8-b1a
FIN-L1	CItr 9358	Finland	SAMN08944677	NG-2020	Rht8-b1a
FRA-C1	Darius	France	SAMN08944678	NG-2020	Rht8-b1a
GBR-L1	PI 278589	United Kingdom	SAMN08944679	NG-2020	Rht8-b1a
GEO-L1	PI 57157	Georgia	SAMN08944680	NG-2020	Rht8-b1a
GRC-L1	PI 43250	Greece	SAMN08944682	NG-2020	Rht8-b1a
HRV-L1	PI 264961	Croatia	SAMN08944683	NG-2020	Rht8-b1a
IND-L1	139	India	SAMN08944685	NG-2020	Rht8-b1a
IND-L2	W144	India	SAMN08944686	NG-2020	Rht8-b1a
IRN-L1	Dame	Iran	SAMN08944687	NG-2020	Rht8-b1a
IRN-L2	93	Iran	SAMN08944688	NG-2020	Rht8-b1a
IRN-L3	IWA8604270	Iran	SAMN08944689	NG-2020	Rht8-b1a
IRN-L4	IWA8604735	Iran	SAMN08944690	NG-2020	Rht8-b1a
IRQ-L1	171	Iraq	SAMN08944691	NG-2020	Rht8-b1a
IRQ-L2	Homara	Iraq	SAMN08944692	NG-2020	Rht8-b1a
IRQ-L3	Krata	Iraq	SAMN08944693	NG-2020	Rht8-b1a
IRQ-L4	Mania	Iraq	SAMN08944694	NG-2020	Rht8-b1a
ITA-C1	Afu (Funo)	Italy	SAMN08944695	NG-2020	Rht8-b1a
ITA-L1	PI 65564	Italy	SAMN08944696	NG-2020	Rht8-b1a
ITA-L2	PI 157949	Italy	SAMN08944697	NG-2020	Rht8-b1a
JPN-L1	Shirokawa Shiro	Japan	SAMN08944698	NG-2020	Rht8-b1a
KAZ-L1	K2003-65	Kazakhstan	SAMN08944699	NG-2020	Rht8-b1a
MEX-L1	CItr 2804	Mexico	SAMN08944700	NG-2020	Rht8-b1a
MKD-L1	PI 345238	Macedonia	SAMN08944701	NG-2020	Rht8-b1a
NLD-C1	Pepital	NEthiopiaerlands	SAMN08944702	NG-2020	Rht8-b1a
NLD-L1	PI 51688	NEthiopiaerlands	SAMN08944703	NG-2020	Rht8-b1a
PAK-L1	Type No. 7	Pakistan	SAMN08944704	NG-2020	Rht8-b1a
PAK-L2	Type No. 16	Pakistan	SAMN08944705	NG-2020	Rht8-b1a
PAK-L3	Type No. 23	Pakistan	SAMN08944706	NG-2020	Rht8-b1a
PRT-L1	PI 192808	Portugal	SAMN08944707	NG-2020	Rht8-b1a
ROM-L1	CItr 2608	Romania	SAMN08944708	NG-2020	Rht8-b1a
RUS-L1	CItr 11478	Soviet Union	SAMN08944709	NG-2020	Rht8-b1a
SRB-L1	PI 184168	Serbia	SAMN08944710	NG-2020	Rht8-b1a
SWE-L1	PI 192569	Sweden	SAMN08944711	NG-2020	Rht8-b1a
SYR-L1	D-2	Syria	SAMN08944712	NG-2020	Rht8-b1a
SYR-L2	Aleppo 32	Syria	SAMN08944713	NG-2020	Rht8-b1a
TJK-L1	TJK03-295	Tajikistan	SAMN08944714	NG-2020	Rht8-b1a
TUR-L1	Kirmizi Yazlik	Turkey	SAMN08944715	NG-2020	Rht8-b1a
TUR-L2	Kandihari	Turkey	SAMN08944716	NG-2020	Rht8-b1a
TUR-L3	Karakilcik	Turkey	SAMN08944717	NG-2020	Rht8-b1a
TUR-L4	79TK112-1067B	Turkey	SAMN08944718	NG-2020	Rht8-b1a
UKR-L1	PI 41021	Ukraine	SAMN08944719	NG-2020	Rht8-b1a
UKR-L2	PI 94468	Ukraine	SAMN08944720	NG-2020	Rht8-b1a
URY-L1	PI 43344	Uruguay	SAMN08944721	NG-2020	Rht8-b1a
URY-L2	PI 43364	Uruguay	SAMN08944722	NG-2020	Rht8-b1a
USA-C1	Pronghorn	America	SAMN08944723	NG-2020	Rht8-b1a
UZB-C1	Chul	Uzbekistan	SAMN08944724	NG-2020	Rht8-b1b
UZB-L1	212	Uzbekistan	SAMN08944725	NG-2020	Rht8-b1a
MP001	Quality (BiYuMai)	Australia		MP-2020	Rht8-b1a
MP002	Mentana (NanDai2419)	Italy		MP-2020	Rht8-b1a
MP003	Villa Glori (ZhongNong28)	Italy		MP-2020	Rht8-b1a
MP004	CI 12203 (GanSu96)	USA		MP-2020	Rht8-b1a
MP005	Early Premium (ZaoYangMai)	USA		MP-2020	Rht8-b1a
MP006	Funo (AFu)	Italy		MP-2020	Rht8-b1b
MP007	Abbondanza (ABo)	Italy		MP-2020	Rht8-b1a
MP008	Orofen (OuRou)	Chile		MP-2020	Rht8-b1a
MP009	St 1472/506 (ZhengYin1Hao)	Italy		MP-2020	Rht8-b1a
MP010	Lovrin 10 (LuoFuLin10Hao)	Romania		MP-2020	Rht8-b1b
MP011	St 2422/464 (ZhengYin4Hao)	Italy		MP-2020	Rht8-b1a
MP012	Mexipak 66 (MoBa66)	Pakistan		MP-2020	Rht8-b1a
MP013	Rieti (RuiTi)	Italy		MP-2020	Rht8-b1a
MP014	Wilhelmina (WeiErHeMingNa)	Holland		MP-2020	Rht8-b1a
MP015	Akagomughi (ChiXiaoMai)	Japan		MP-2020	Rht8-b1a
MP016	Mara (MaLa)	Italy		MP-2020	Rht8-b1a
MP017	Autonomia (AoTuoNuoMiYa)	Italy		MP-2020	Rht8-b1a
MP018	San Pastore (ASang)	Italy		MP-2020	Rht8-b1a
MP019	Fontarronco (FengTaLongKe)	Italy		MP-2020	Rht8-b1a
MP020	Neuzucht (NiuZhuTe)	Germany		MP-2020	Rht8-b1b
Cadenza	Cadenza	UK	PRJEB35709	Nature-2020	Rht8-b1b
Norin61	Norin61	Japan	PRJNA492239	Nature-2020	Rht8-b1b
SY_Mattis	SY_Mattis	France	PRJEB39558	Nature-2020	Rht8-b1a
PH09	Fielder	USA	SRX10613920	PP-2022	Rht8-b1a
S141	Feimai	Denmark	SRX10613914	PP-2022	Rht8-b1a

## Sheet: Table S3 
Table S3. Primers used for genetic mapping of Rht8-B1 gene.
ID	Forward primer sequences (5'-3')	Reverse primer sequences (5'-3')	Type
2B-1	GAAGGTGACCAAGTTCATGCTACGAAACAGCCAAACTGGGAT(FAM)	GAGTCTTTGCTCAGGTTCCCAT(COMMON)	KASP
	GAAGGTCGGAGTCAACGGATTACGAAACAGCCAAACTGGGAC(HEX)
2B-2	GAAGGTGACCAAGTTCATGCTGGTTAACATGGTCACCAATGTC(FAM)	TCCGCACGTACACGTCAAGAGT(COMMON)	KASP
	GAAGGTCGGAGTCAACGGATTGGTTAACATGGTCACCAATGTG(HEX)
2B-3	GAAGGTGACCAAGTTCATGCTCGTGCGCTTTGATTTATGTCTTCTC(FAM)	CAAAACTTGTTGTAGTAGACAGTC(COMMON)	KASP
	GAAGGTCGGAGTCAACGGATTCGTGCGCTTTGATTTATGTCTTCTT(HEX)
2B-4	GAAGGTGACCAAGTTCATGCTTCACCCGTCATTGTACGTGTACTCG(FAM)	GTGGACATATAGGAGGAGGTCA(COMMON)	KASP
	GAAGGTCGGAGTCAACGGATTTCACCCGTCATTGTACGTGTACTCA(HEX)
2B-5	GAAGGTGACCAAGTTCATGCTATACAGGATCGCCAACCTC(FAM)	CCACCGGATGCGCCTTCTGACGGCTGGC(COMMON)	KASP
	GAAGGTCGGAGTCAACGGATTATACAGGATCGCCAACCTT(HEX)
2B-6	GAAGGTGACCAAGTTCATGCTCCAACAGGACAATATATCTCTA(FAM)	CTCGTATGGCGCATGAGGAATATCAAGGGT(COMMON)	KASP
	GAAGGTCGGAGTCAACGGATTCCAACAGGACAATATATCTCTG(HEX)
2B-7	GAAGGTGACCAAGTTCATGCTCTGTTCTGCATATAACCAAACAAT(FAM)	TGATTGCGGACTTTTTTGAGTG(COMMON)	KASP
	GAAGGTCGGAGTCAACGGATTCTGTTCTGCATATAACCAAACAAC(HEX)
2B-8	GAAGGTGACCAAGTTCATGCTCAGGCTGTCGAATCACTATATCTTT(FAM)	TGTTGGTCTGATTCTTTGTGGAGGTGAAAT(COMMON)	KASP
	GAAGGTCGGAGTCAACGGATTCAGGCTGTCGAATCACTATATCTTC(HEX)
2B-9	GAAGGTGACCAAGTTCATGCTATCAGCGGATTGTTCCGGAGCGC(FAM)	GGCCGCGACCACACCGGCGCTT(COMMON)	KASP
	GAAGGTCGGAGTCAACGGATTATCAGCGGATTGTTCCGGAGCGG(HEX)

## Sheet: Table S4
Table S4. Primers used for quantitative RT-PCR.
ID	Forward primer sequences (5'-3')	Reverse primer sequences (5'-3')
Rht8-B1	GCTCCCACTCTTCAACAACGCTGCC	GAAGGCGTGACCGTGCTCCTGGACC
ACTIN	ATGGAAGCTGCTGGAATCCAT	CCTTGCTCATACGGTCAGCAATAC
